# Supplementary material for: WFS1 functions in ER export of vesicular cargo proteins in pancreatic β-cells
Source: Nat Commun. 2021 Nov 30;12:6996. doi: 10.1038/s41467-021-27344-y (PMC8632972; doi:10.1038/s41467-021-27344-y)
Supplement: Supplementary file 4 — Source Data [file 41467_2021_27344_MOESM4_ESM.zip]

Archive with 1 entries (1 files):
- source data-excel.xlsx
