# Supplementary material for: WFS1 functions in ER export of vesicular cargo proteins in pancreatic β-cells
Source: Nat Commun. 2021 Nov 30;12:6996. doi: 10.1038/s41467-021-27344-y (PMC8632972; doi:10.1038/s41467-021-27344-y)
Supplement: Supplementary file 4 — Source Data [file 41467_2021_27344_MOESM4_ESM.zip › source data-excel.xlsx]

## Sheet: Fig1c
	shWFS1 proinsulin/insulin ratio
	NC	shWFS1
	0.731651	1.24615
	0.950774	2.02421
	0.993191	1.44633

## Sheet: Fig1e
	Distance(pixels)	Calnexin	Proinsulin
	0	0.6667	0
	0.051	0.3563	0
	0.102	1.1468	0
	0.153	2.2487	0
	0.204	5.4035	0
	0.255	9.9016	0
	0.306	11.3792	0.3316
	0.357	13.8985	0.4252
	0.408	19.6798	0.9238
	0.459	17.6349	4.6508
	0.51	22.6608	4.6116
	0.561	23.9036	4.6149
	0.612	26.0035	6.3157
	0.663	29.0939	9.5232
	0.714	33.0727	11.9959
	0.765	38.4691	11.8801
	0.816	43.2634	12.8752
	0.867	45.6002	15.2224
	0.918	48.2698	16.3651
	0.969	45.7807	20.5808
	1.02	43.2465	25.1599
	1.071	43.2469	29.3333
	1.122	38.875	36.6531
	1.173	39.798	41.4587
	1.224	36.4533	41.9912
	1.275	37.378	44.0676
	1.326	36.4601	45.6588
	1.377	34.381	48.4762
	1.428	34.3813	43.8299
	1.479	33.8638	43.4595
	1.53	31.6896	41.134
	1.581	30.6202	36.969
	1.632	32.5938	36.507
	1.683	30.672	35.5538
	1.734	33.8914	35.3335
	1.785	32.2305	36.214
	1.836	30.4444	38.9524
	1.887	29.0541	43.3506
	1.938	29.0743	44.8207
	1.989	28.5397	49.0194
	2.04	29.9197	53.2124
	2.091	28.0374	54.3592
	2.142	26.4198	57.5309
	2.193	24.5252	58.3273
	2.244	25.4297	60.0543
	2.295	22.8095	63.8571
	2.346	25.2824	62.9865
	2.397	24.7719	66.7715
	2.448	25.3739	74.067
	2.499	22.2291	79.8532
	2.55	20.1781	81.416
	2.601	21.3369	83.2116
	2.652	22.8364	85
	2.703	22.124	85
	2.754	20.9524	85
	2.805	23.0688	85
	2.856	21.7476	85
	2.907	22.552	85
	2.958	21.8268	85
	3.009	20.4493	85
	3.06	17.8342	85
	3.111	20.4442	85
	3.162	20.2208	85
	3.213	17.7778	85
	3.264	16.6531	85
	3.315	19.8544	85
	3.366	22.9965	85
	3.417	23.1317	85
	3.468	19.7658	85
	3.519	21.6578	85
	3.57	21.4335	85
	3.621	19.5199	79.5895
	3.672	14.7778	70.6508
	3.723	16.8475	70.8068
	3.774	17.8842	64.5718
	3.825	15.3351	59.6279
	3.876	13.9034	57.9563
	3.927	13.989	49.808
	3.978	16.5062	45.6596
	4.029	17.533	42.564
	4.08	18.0114	41.3102
	4.131	23.0952	39.6667
	4.182	23.942	37.5626
	4.233	20.5017	37.4864
	4.284	20.4321	40.2346
	4.335	23.3192	42.1227
	4.386	20.2187	38.7982
	4.437	21.2416	35.9471
	4.488	22.177	36.0547
	4.539	20.9837	34.4537
	4.59	18.7143	35
	4.641	18.177	36.2099
	4.692	15.7711	36.0776
	4.743	12.5291	35.5873
	4.794	12.5164	32.1399
	4.845	12.8401	34.5191
	4.896	13.3192	34.097
	4.947	11.8405	36.5418
	4.998	9.7599	38.4527
	5.049	11.8413	38.5556
	5.1	8.4039	39.3214
	5.151	10.6443	45.9988
	5.202	12.0705	51.6526
	5.253	13.0004	53.5428
	5.304	12.6106	57.9449
	5.355	15.6667	65.4321
	5.406	14.9183	66.0451
	5.457	16.6245	65.9022
	5.508	16.2857	66.5714
	5.559	16.7846	65.6769
	5.61	14.7507	59.8795
	5.661	15.8148	55.963
	5.712	19.7627	53.4554
	5.763	18.289	54.9581
	5.814	18.0194	57.455
	5.865	18.1697	60.458
	5.916	19.7194	61.8644
	5.967	19.9365	63.7619
	6.018	18.9298	66.4002
	6.069	18.2675	65.1427
	6.12	18.3369	64.4127
	6.171	19.0778	59.9557
	6.222	19.2655	60.8493
	6.273	19.7319	61.4674
	6.324	20.106	59.3557
	6.375	18.7486	55.4307
	6.426	18.7778	55
	6.477	22.0909	49.8944
	6.528	22.3715	45.5789
	6.579	23.7284	44.7884
	6.63	25.0796	43.1291
	6.681	20.9191	39.1803
	6.732	21.522	40.6772
	6.783	23.3512	39.5569
	6.834	24.105	39.6643
	6.885	18.2857	39.9524
	6.936	19.6851	37.2118
	6.987	21.7956	38.0576
	7.038	23.1764	37.5891
	7.089	23.1538	35.1979
	7.14	21.2538	34.3182
	7.191	20.1587	32.4109
	7.242	18.632	32.1384
	7.293	18.0921	32.5128
	7.344	20.0794	29.8095
	7.395	16.669	31.8029
	7.446	16.9976	32.6633
	7.497	15.6173	31.4444
	7.548	13.2896	31.2916
	7.599	11.872	30.6312
	7.65	10.6367	29.5556
	7.701	12.3435	29.8305
	7.752	13.1787	33.4345
	7.803	11.3651	34.7143
	7.854	12.9588	36.5446
	7.905	15.9032	34.7112
	7.956	17.5115	34.0123
	8.007	16.3169	33.0807
	8.058	16.8354	31.1442
	8.109	16.9242	30.6702
	8.16	16.9134	28.3584
	8.211	15.8861	27.8272
	8.262	15.619	25.1905
	8.313	15.614	23.6032
	8.364	17.6302	25.1536
	8.415	19.3051	26.1305
	8.466	18.2189	24.7729
	8.517	18.9175	24.5193
	8.568	16.7037	24.9136
	8.619	15.9906	21.5189
	8.67	15.8722	17.9681
	8.721	16.3968	13.5714
	8.772	14.8109	14.4633
	8.823	13.7641	11.3782
	8.874	12.6914	9.8377
	8.925	13.5322	6.8656
	8.976	15.4917	4.4776
	9.027	18.9929	6.0053
	9.078	22.9598	6.9304
	9.129	22.8801	5.689
	9.18	25.5397	7.746
	9.231	28.9565	5.5156
	9.282	26.7833	6.1619
	9.333	25.0088	8.1993
	9.384	25.7445	8.571
	9.435	22.8319	6.9555
	9.486	21.328	7.1252
	9.537	19.3141	6.9163
	9.588	18.5326	5.8973
	9.639	16.6667	4.3333

## Sheet: Fig1f
	Distance(pixels)	Calnexin	Proinsulin
	0	0	0
	0.051	0.3696	0.0802
	0.102	0	0
	0.153	0	0
	0.204	0.2055	0.072
	0.255	1.5608	0.0855
	0.306	0.1124	0.1784
	0.357	1.6286	0.7081
	0.408	0.3985	1.438
	0.459	1.5401	2.791
	0.51	0.9774	4.1712
	0.561	0.0036	4.4701
	0.612	0.2049	4.4062
	0.663	1.7613	8.7242
	0.714	3.5061	9.7273
	0.765	6.6479	8.8629
	0.816	11.837	10.4791
	0.867	9.8158	14.104
	0.918	14.4664	18.2629
	0.969	4.9703	21.0062
	1.02	9.7028	21.8454
	1.071	18.482	17.6115
	1.122	29.8227	18.2257
	1.173	25.5025	19.7637
	1.224	25.9528	25.7329
	1.275	33.3605	20.7733
	1.326	29.9981	25.4975
	1.377	31.6231	23.6076
	1.428	23.2798	23.5199
	1.479	16.6667	27.8425
	1.53	20.6869	29.6827
	1.581	16.673	27.2852
	1.632	20.5279	24.0601
	1.683	22.5679	23.984
	1.734	18.2307	21.6828
	1.785	17.3329	26.5128
	1.836	34.0892	26.7091
	1.887	25.4725	25.9333
	1.938	25.6959	30.1433
	1.989	26.6669	23.4038
	2.04	25.3708	22.1607
	2.091	33.3844	21.9234
	2.142	34.6952	21.6514
	2.193	22.0029	17.1988
	2.244	15.1519	16.022
	2.295	13.0601	17.1797
	2.346	21.2231	15.4571
	2.397	18.2549	12.6057
	2.448	15.6055	14.5492
	2.499	16.3892	15.8933
	2.55	16.8038	11.7984
	2.601	16.6025	12.2479
	2.652	15.3784	10.6386
	2.703	19.6831	12.2079
	2.754	14.5072	9.7476
	2.805	8.6143	9.9177
	2.856	11.0036	8.7936
	2.907	12.3554	7.8307
	2.958	23.0952	7.1836
	3.009	10.1547	8.9351
	3.06	7.5113	5.8875
	3.111	7.3158	6.5305
	3.162	6.777	8.9575
	3.213	2.3	8.824
	3.264	5.9613	8.2677
	3.315	9.3144	7.525
	3.366	9.152	6.9473
	3.417	6.9803	6.9747
	3.468	9.5946	3.3769
	3.519	12.8658	2.6931
	3.57	7.1308	4.5142
	3.621	6.0092	6.2522
	3.672	1.85	4.4354
	3.723	2.4939	2.0612
	3.774	2.7481	1.2133
	3.825	5.9633	3.9898
	3.876	2.9449	5.4811
	3.927	7.193	5.6803
	3.978	5.0768	4.3232
	4.029	2.8206	3.6345
	4.08	5.368	3.0925
	4.131	3.6795	3.7144
	4.182	2.3302	3.775
	4.233	6.8966	2.3881
	4.284	5.799	1.9991
	4.335	5.3894	2.2703
	4.386	6.1058	1.0342
	4.437	3.619	3.8225
	4.488	4.0982	2.5172
	4.539	0.5594	2.9994
	4.59	2.129	3.1692
	4.641	4.8569	2.5616
	4.692	7.1773	4.2221
	4.743	5.9123	3.5515
	4.794	4.1843	3.9481
	4.845	1.5411	3.497
	4.896	0.1863	3.8688
	4.947	1.9952	4.6377
	4.998	4.7289	6.1053
	5.049	7.5695	5.9182
	5.1	12.7628	5.345
	5.151	5.5263	2.6712
	5.202	4.2106	3.6349
	5.253	7.3192	3.2665
	5.304	4.2968	4.0655
	5.355	5.3064	6.4541
	5.406	8.2621	5.3441
	5.457	1.0721	5.4895
	5.508	7.0461	6.646
	5.559	10.2724	5.4664
	5.61	8.337	3.4256
	5.661	4.4959	4.2933
	5.712	2.0159	4.6066
	5.763	3.483	5.1436
	5.814	1.5356	4.7586
	5.865	7.6181	4.9099
	5.916	3.8095	5.1725
	5.967	4.6713	6.7279
	6.018	8.5675	6.6342
	6.069	11.1161	2.4833
	6.12	10.8212	6.55
	6.171	10.4932	8.5306
	6.222	10.5388	7.3017
	6.273	10.436	5.5566
	6.324	12.0915	9.0101
	6.375	6.081	10.3489
	6.426	15.7681	9.419
	6.477	10.4656	9.8587
	6.528	8.8029	13.4175
	6.579	12.6508	12.7963
	6.63	14.4554	11.758
	6.681	9.8684	11.436
	6.732	8.0385	10.4457
	6.783	15.7364	13.0774
	6.834	14.0956	17.4216
	6.885	15.0495	17.785
	6.936	18.9952	20.8697
	6.987	19.2996	23.7155
	7.038	18.8984	26.7347
	7.089	14.7337	27.2332
	7.14	17.0016	30.4765
	7.191	19.8378	29.6232
	7.242	15.8001	28.77
	7.293	18.6577	30.6255
	7.344	14.7927	35.4961
	7.395	26.8571	38.001
	7.446	23.6663	32.9621
	7.497	19.3476	47.3149
	7.548	20.3237	44.9467
	7.599	24.5277	39.0769
	7.65	28.2047	39.4456
	7.701	32.1012	44.2974
	7.752	31.4329	46.0565
	7.803	29.3893	57.1687
	7.854	27.6528	53.0919
	7.905	29.4441	47.1135
	7.956	31.1433	50.6776
	8.007	30.4133	50.6081
	8.058	34.9633	52.7187
	8.109	33.6621	48.3041
	8.16	36.7782	47.4879
	8.211	31.1189	40.8832
	8.262	35.8419	35.4793
	8.313	44.3913	31.5088
	8.364	41.0776	22.7531
	8.415	36.489	25.5822
	8.466	37.2688	23.5477
	8.517	28.5476	22.2486
	8.568	20.7618	18.3563
	8.619	26.7846	14.7349
	8.67	25.3594	15.738
	8.721	22.0321	14.6768
	8.772	16.786	22.4758
	8.823	6.7082	14.9235
	8.874	16.8095	15.8684
	8.925	12.5529	14.0903
	8.976	14.1966	10.6726
	9.027	11.3774	11.9006
	9.078	3.7033	12.5991
	9.129	10.6881	12.6645
	9.18	16.4336	10.4697
	9.231	20.2097	8.0884
	9.282	15.3872	7.4663
	9.333	17.2384	2.2727
	9.384	16.6505	2.3201
	9.435	19.4022	2.3333

## Sheet: Fig1g
	proinsulin/ER colocalization
	NC	shWFS1
	0.045	0.263
	-0.0165	0.2317
	-0.1528	0.2244
	-0.0625	0.4199
	-0.0228	0.2098
	-0.038	0.2753
	0.2884	0.2997
	-0.132	0.2282
	0.0348	0.2689
	0.0561	0.4066

## Sheet: Fig1i
	Distance(pixels)	Gm130	Proinsulin
	0	0	4.1852
	0.051	0	4.5182
	0.102	0.0719	5.3436
	0.153	0.1537	4.6191
	0.204	0	4.6522
	0.255	0	5.2834
	0.306	0	5.4944
	0.357	0	5.3465
	0.408	0	6.1738
	0.459	0	6.3385
	0.51	0	6.5908
	0.561	0	6.0151
	0.612	0	5.7927
	0.663	0	6.0972
	0.714	0	6.8087
	0.765	0	6.2062
	0.816	0	7.1463
	0.867	0	7.9588
	0.918	0	6.5847
	0.969	0	6.879
	1.02	0.1921	7.1584
	1.071	1.9043	7.3794
	1.122	1.6061	7.4889
	1.173	0.0391	7.6826
	1.224	0.0764	8.8333
	1.275	0.1241	9.0535
	1.326	0	8.2291
	1.377	1.5885	9.3234
	1.428	1.4147	8.5792
	1.479	0.2524	8.9125
	1.53	0	9.5926
	1.581	0	8.7921
	1.632	0	11.0101
	1.683	0	10.9624
	1.734	0	10.4576
	1.785	0	10.7837
	1.836	0.0065	10.6995
	1.887	1.2475	9.8639
	1.938	0.863	9.8356
	1.989	0.2724	9.9849
	2.04	1.053	9.343
	2.091	0.1919	9.8909
	2.142	0	9.1699
	2.193	0	8.9689
	2.244	0	8.0944
	2.295	0	8.9205
	2.346	0	9.8379
	2.397	0	9.5103
	2.448	0.3395	8.701
	2.499	0.2342	7.347
	2.55	0.1639	8.566
	2.601	0	9.1139
	2.652	0	9.5536
	2.703	0.4	12.1001
	2.754	0.0322	13.6856
	2.805	0.5185	14.0181
	2.856	2.2581	15.5325
	2.907	3.0215	17.1213
	2.958	5.6585	19.1676
	3.009	9.5973	21.7422
	3.06	14.0106	24.6547
	3.111	18.8767	29.0798
	3.162	26.1735	31.703
	3.213	30.9463	32.586
	3.264	32.9234	36.4282
	3.315	38.5908	37.2008
	3.366	43.8704	38.2165
	3.417	45.2263	39.3775
	3.468	37.7591	42.5395
	3.519	41.4892	45.0573
	3.57	46.4281	49.2507
	3.621	49.4702	50.5165
	3.672	49.9481	53.402
	3.723	56.259	55.8671
	3.774	58.2087	54.9263
	3.825	60.0854	53.6118
	3.876	61.6033	53.0925
	3.927	50.5188	49.5899
	3.978	47.5949	45.6799
	4.029	44.2286	42.6301
	4.08	41.1752	39.767
	4.131	37.8827	37.8766
	4.182	33.7271	36.6922
	4.233	37.2164	37.7774
	4.284	34.9459	40.3678
	4.335	36.7234	40.0398
	4.386	38.8346	39.5661
	4.437	40.7944	39.6904
	4.488	38.1768	40.6015
	4.539	39.0128	41.0058
	4.59	39.771	43.1278
	4.641	40.5453	45.6921
	4.692	38.5462	45.9657
	4.743	41.8511	44.3176
	4.794	41.7245	45.5027
	4.845	47.5723	45.8533
	4.896	46.2846	44.7255
	4.947	47.335	42.3527
	4.998	41.5254	41.8096
	5.049	42.2244	42.5697
	5.1	45.3446	43.8134
	5.151	41	42.8889
	5.202	38.7327	41.2761
	5.253	32.331	40.6721
	5.304	31.7986	40.5891
	5.355	35.713	37.7293
	5.406	28.714	38.9693
	5.457	34.0535	38.4985
	5.508	33.2984	39.0073
	5.559	32.8415	40.0411
	5.61	28.1901	39.2386
	5.661	33.8031	41.349
	5.712	35.2808	43.6428
	5.763	39.393	45.8193
	5.814	42.7327	46.6139
	5.865	42.2428	48.537
	5.916	40.5011	46.2285
	5.967	39.7829	44.5501
	6.018	41.5327	44.1724
	6.069	40.8436	45.6397
	6.12	41.5571	45.5513
	6.171	46.0834	43.8633
	6.222	43.9664	44.5779
	6.273	42.5428	44.4099
	6.324	37.4202	43.7331
	6.375	38.3053	45.0525
	6.426	32.2324	44.894
	6.477	37.2589	46.6195
	6.528	43.5092	49.8016
	6.579	42.0284	52.1851
	6.63	44.981	54.0824
	6.681	54.5865	59.0396
	6.732	56.1601	61.8931
	6.783	60.8727	64.5938
	6.834	59.0551	70.5021
	6.885	63.0695	73.8978
	6.936	60.3639	73.8512
	6.987	59.3642	76.6939
	7.038	60.0066	79.26
	7.089	57.0133	82.2017
	7.14	65.9365	79.2323
	7.191	64.505	75.4837
	7.242	59.6813	72.7264
	7.293	56.3868	69.8507
	7.344	57.3996	65.3357
	7.395	59.4776	61.0188
	7.446	55.5983	54.8806
	7.497	45.788	49.4808
	7.548	36.8543	44.0272
	7.599	31.6151	41.4858
	7.65	23.7916	38.9988
	7.701	21.3234	35.9933
	7.752	19.326	33.0913
	7.803	14.4226	28.7659
	7.854	12.6824	25.4785
	7.905	10.236	23.6514
	7.956	7.902	22.3607
	8.007	5.9032	21.2464
	8.058	4.0374	19.3707
	8.109	3.6727	17.5606
	8.16	3.0607	17.1391
	8.211	3.5083	17.0062
	8.262	0.4123	16.2826
	8.313	1.329	16.2236
	8.364	0.7815	15.348
	8.415	0.2153	14.1688
	8.466	2.5573	13.9785
	8.517	1.2196	13.0213
	8.568	0.0476	11.9391
	8.619	0	11.9307
	8.67	0	10.9789
	8.721	0	8.9037
	8.772	0	8.2452
	8.823	0	9.0299
	8.874	0	8.6752
	8.925	0	7.5681
	8.976	0	6.3855
	9.027	0	5.0109
	9.078	0	3.8978
	9.129	0	3.539
	9.18	0	2.743
	9.231	0	1.8026
	9.282	0	1.6667
	9.333	0	1.0622
	9.384	0	0.5405
	9.435	0	1.0181
	9.486	0	0.1691
	9.537	0	0.1037
	9.588	0	0
	9.639	0	0.0027
	9.69	0	0
	9.741	0	0
	9.792	0	0
	9.843	0	0
	9.894	0	0
	9.945	0	0
	9.996	0	0
	10.047	0	0
	10.098	0	0
	10.149	0	0
	10.2	0	0
	10.251	0	0
	10.302	0	0

## Sheet: Fig1j
	Distance(pixels)	Gm130	Proinsulin
	0	0	14.6667
	0.051	0	18.3201
	0.102	0	14.0767
	0.153	0	11.57
	0.204	0	10.3624
	0.255	0	12.4736
	0.306	0	13.9716
	0.357	0	14.9914
	0.408	0	13.4096
	0.459	0	10.5412
	0.51	0	11.6524
	0.561	0	13.8717
	0.612	0	14.3132
	0.663	0	14.1615
	0.714	0	12.52
	0.765	0	11.4459
	0.816	0	13.7002
	0.867	0	14.6262
	0.918	0	16.0146
	0.969	0	12.7851
	1.02	0	12.4662
	1.071	0	16.5696
	1.122	0	16.277
	1.173	0	12.2724
	1.224	0	17.1661
	1.275	0	17.032
	1.326	0	21.357
	1.377	0	20.9383
	1.428	0	20.0463
	1.479	0	16.7431
	1.53	0	14.9078
	1.581	0.087	16.9306
	1.632	0.6351	15.9555
	1.683	0.7876	17.4801
	1.734	1.8948	21.5245
	1.785	2.9608	22.6321
	1.836	4.6593	22.7547
	1.887	5.3042	25.1245
	1.938	5.135	17.6529
	1.989	6.3754	17.6607
	2.04	8.9253	16.356
	2.091	11.6399	14.4563
	2.142	13.1615	19.8429
	2.193	14.2915	22.6602
	2.244	16.4737	21.3675
	2.295	20.3792	17.851
	2.346	21.8994	17.1412
	2.397	26.193	40.2537
	2.448	33.7098	27.4281
	2.499	42.7576	29.6405
	2.55	52.0865	38.5001
	2.601	52.7606	30.7166
	2.652	66.1101	26.3726
	2.703	68.8841	27.466
	2.754	70.2017	31.8317
	2.805	68.855	27.7904
	2.856	64.3115	26.6458
	2.907	60.3747	24.741
	2.958	57.3638	19.134
	3.009	47.4041	18.9795
	3.06	39.9715	19.1607
	3.111	37.8323	19.8524
	3.162	33.3277	19.9584
	3.213	30.637	20.4582
	3.264	29.5754	22.1331
	3.315	32.828	17.9627
	3.366	27.6944	24.1394
	3.417	27.5769	19.1726
	3.468	26.8262	23.017
	3.519	25.5178	25.6796
	3.57	24.7905	29.0774
	3.621	31.4744	29.9286
	3.672	31.8214	32.7495
	3.723	27.5103	29.0718
	3.774	34.5735	30.2861
	3.825	29.7216	28.9449
	3.876	32.2837	30.2479
	3.927	31.3647	27.2632
	3.978	35.1142	31.8548
	4.029	37.3107	30.594
	4.08	36.6361	25.5297
	4.131	36.8296	19.7241
	4.182	39.1728	20.5018
	4.233	39.1554	24.0481
	4.284	39.0313	24.4094
	4.335	44.4859	27.6844
	4.386	48.8626	26.6959
	4.437	52.203	24.8022
	4.488	53.9243	37.1339
	4.539	56.2957	32.3739
	4.59	56.2952	30.2593
	4.641	56.2815	23.8933
	4.692	61.8926	35.4953
	4.743	58.261	37.4663
	4.794	59.9929	33.3822
	4.845	59.4573	32.3168
	4.896	59.1372	38.5966
	4.947	64.8191	31.2831
	4.998	66.1582	39.4283
	5.049	68.8301	33.6177
	5.1	67.7257	30.6953
	5.151	68.7031	29.6214
	5.202	70.2029	27.8953
	5.253	68.2514	24.3742
	5.304	65.7576	27.7663
	5.355	61.4481	38.6393
	5.406	62.2096	38.5209
	5.457	64.8707	32.0947
	5.508	63.0048	30.7928
	5.559	64.2661	27.7284
	5.61	66.4395	30.6953
	5.661	68.6418	30.4926
	5.712	77.3307	35.0419
	5.763	80.6728	36.2208
	5.814	83.843	41.8595
	5.865	84.5262	37.1949
	5.916	85	52.5254
	5.967	85	62.0808
	6.018	85	56.6782
	6.069	85	42.8156
	6.12	85	49.8633
	6.171	85	42.1173
	6.222	83.5548	39.0014
	6.273	73.1318	42.4062
	6.324	66.9726	44.7189
	6.375	63.6147	39.359
	6.426	61.8821	40.7271
	6.477	55.5375	39.5421
	6.528	44.9901	39.1108
	6.579	41.4202	40.0562
	6.63	36.7314	37.1898
	6.681	28.3675	32.5176
	6.732	22.4931	32.3703
	6.783	20.0992	30.2011
	6.834	14.5939	35.3423
	6.885	8.664	35.9204
	6.936	9.1196	36.6762
	6.987	5.5625	37.7906
	7.038	4.9202	40.6963
	7.089	5.2233	50.6868
	7.14	3.9619	48.0566
	7.191	1.4442	38.1326
	7.242	2.0828	41.7668
	7.293	4.0462	45.7682
	7.344	6.2433	46.5426
	7.395	6.9234	39.1317
	7.446	4.2099	34.5201
	7.497	3.2088	37.8867
	7.548	3.3078	34.3076
	7.599	4.0623	32.6801
	7.65	4.4679	39.6418
	7.701	3.8685	43.2762
	7.752	5.0992	45.741
	7.803	8.512	44.264
	7.854	9.7461	35.4284
	7.905	11.091	31.247
	7.956	12.2921	33.1263
	8.007	13.5667	33.6387
	8.058	13.6929	36.8904
	8.109	14.2322	38.8771
	8.16	14.7185	33.7628
	8.211	17.9778	38.9898
	8.262	13.6067	40.0461
	8.313	15.0157	43.1394
	8.364	18.5813	33.2216
	8.415	18.8236	36.4506
	8.466	19.0519	39.8999
	8.517	17.4746	37.9488
	8.568	20.6337	30.8973
	8.619	18.9402	35.5248
	8.67	18.7302	33.3002
	8.721	18.303	29.708
	8.772	18.9769	29.5965
	8.823	17.828	29.0532
	8.874	15.8126	31.1505
	8.925	18.6063	28.0902
	8.976	19.3047	36.4063
	9.027	17.2212	36.849
	9.078	17.0428	43.7148
	9.129	14.0579	47.3142
	9.18	14.6215	44.5671
	9.231	14.4277	49.0646
	9.282	14.9677	47.3062
	9.333	17.0549	46.2463
	9.384	21.7288	46.6715
	9.435	19.6694	51.3182
	9.486	25.5497	43.1746
	9.537	22.5836	44.036
	9.588	22.2471	38.3506
	9.639	20.5079	34.3224
	9.69	15.3196	30.5813
	9.741	16.9551	26.6043
	9.792	14.9721	22.0916
	9.843	11.2559	35.0712
	9.894	7.4997	28.6458
	9.945	5.4545	22.8709
	9.996	4.7803	28.2396
	10.047	3.8915	22.1554
	10.098	3.8319	15.4617
	10.149	4.5474	17.1106
	10.2	2.5799	20.931
	10.251	2.454	20.3762
	10.302	2.64	20.6459
	10.353	0.3856	14.9203
	10.404	0	14.1947
	10.455	0	15.9305
	10.506	0	15.7998
	10.557	0	15.2751
	10.608	0	7.8453
	10.659	0	10.3333

## Sheet: Fig1k
	proinsulin/Golgi colocalization
	NC	shWFS1
	0.4986	0.1961
	0.6351	0.0979
	0.632	0.2419
	0.7591	0.1058
	0.7581	-0.0158
	0.6956	0.1304
	0.7299	0.0004
	0.903	0.1076
	0.9234	0.0041
	0.9362	0.1186

## Sheet: Fig2b
	Distance(pixels)	Calnexin	Proinsulin
	0	15.1111	4.8889
	0.041	15.3656	4.5801
	0.082	15.628	4.488
	0.123	16.1841	5.2201
	0.164	16.6663	5.0455
	0.205	15.0031	5.9574
	0.246	14.9443	4.7067
	0.287	15.4778	5.6733
	0.328	18.6737	6.5864
	0.369	17.2486	6.3401
	0.41	16.6453	7.2336
	0.451	16.9714	7.9992
	0.492	18.579	8.5656
	0.533	18.6223	9.2851
	0.574	20.2784	10.6389
	0.615	21.8048	11.8442
	0.656	22.2025	13.9951
	0.697	25.2407	14.8056
	0.738	22.6336	16.6909
	0.779	25.1196	15.9325
	0.82	26.5494	18.5779
	0.861	26.9847	18.3696
	0.902	27.4837	19.5739
	0.943	28.7016	21.1747
	0.984	29.1088	22.0642
	1.025	28.2846	22.7882
	1.066	29.7368	24.3479
	1.107	29.6764	25.947
	1.148	29.0686	27.8889
	1.189	30.0759	28.1156
	1.23	33.0248	29.0298
	1.271	33.6144	26.891
	1.312	37.0005	27.7487
	1.353	34.2033	26.199
	1.394	36.0926	26.9074
	1.435	32.6891	27.6881
	1.476	34.6621	26.2941
	1.517	33.9503	25.233
	1.558	33.8577	23.7284
	1.599	35.648	25.4999
	1.64	37.9722	28.1074
	1.681	38.9223	28.6553
	1.722	38.3689	27.4937
	1.763	39.0198	26.2322
	1.804	37.1246	28.2495
	1.845	34.8905	30.2179
	1.886	35.205	28.5738
	1.927	34.6215	25.0413
	1.968	33.1246	27.0415
	2.009	32.0946	24.9666
	2.05	33.289	24.8806
	2.091	35.0278	26.0833
	2.132	31.9571	25.3394
	2.173	32.2538	25.29
	2.214	34.4675	24.682
	2.255	34.6906	23.9351
	2.296	34.5226	25.4746
	2.337	33.4563	24.7096
	2.378	33.4894	27.5857
	2.419	31.6944	28.6828
	2.46	36.4406	27.4556
	2.501	35.1535	26.6544
	2.542	33.6361	28.3979
	2.583	35.6691	29.0105
	2.624	36.6522	28.7506
	2.665	36.5696	29.691
	2.706	35.4956	30.431
	2.747	35.6093	30.4877
	2.788	36.037	31.8519
	2.829	37.5349	33.1563
	2.87	36.5569	35.3854
	2.911	40.1387	36.4788
	2.952	40.3222	36.1403
	2.993	41.47	38.4457
	3.034	36.5294	40.6963
	3.075	36.2837	42.4949
	3.116	35.0633	43.537
	3.157	34.7124	42.3775
	3.198	35.0804	42.3697
	3.239	35.2735	44.2105
	3.28	32.7735	45.5881
	3.321	32.019	46.4682
	3.362	31.6139	46.851
	3.403	31.2984	50.3622
	3.444	28.2184	51.3802
	3.485	30.4259	50.8981
	3.526	30.5545	52.984
	3.567	27.4837	51.8251
	3.608	24.1688	57.5761
	3.649	23.2687	57.2364
	3.69	23.7101	58.7236
	3.731	21.7504	60.233
	3.772	20.9563	61.507
	3.813	18.3545	61.7118
	3.854	16.6155	60.9249
	3.895	17.0261	61.0181
	3.936	15.4806	59.4483
	3.977	16.3395	58.754
	4.018	16.1933	56.5319
	4.059	18.2451	55.5141
	4.1	19.3873	50.5052
	4.141	18.8081	50.7807
	4.182	19.3333	48
	4.223	18.8025	48.5409
	4.264	19.7947	46.1226
	4.305	20.4369	47.2328
	4.346	20.0295	47.8468
	4.387	19.4933	47.5556
	4.428	20.5629	48.0012
	4.469	21.4002	47.0776
	4.51	19.8003	48.6064
	4.551	20.3076	50.519
	4.592	19.0834	53.5359
	4.633	19.3817	54.4535
	4.674	21.0225	55.3074
	4.715	20.7228	57.8453
	4.756	23.4142	61.7907
	4.797	22.4231	61.1707
	4.838	21.944	63.0009
	4.879	20.6574	65.8426
	4.92	19.2818	69.6986
	4.961	19.8838	69.3556
	5.002	22.1808	68.237
	5.043	22.0821	71.1996
	5.084	20.7761	71.3374
	5.125	20.0563	70.4418
	5.166	18.5421	69.2013
	5.207	20.8834	68.8447
	5.248	20.1388	69.565
	5.289	18.7747	73.0375
	5.33	19.273	73.7235
	5.371	18.0102	76.2747
	5.412	17.6263	76.2699
	5.453	17.0455	75.1617
	5.494	13.9532	74.8378
	5.535	13.7047	74.1862
	5.576	15.3704	72.4444
	5.617	14.5364	69.8907
	5.658	15.1874	68.8237
	5.699	13.8886	67.1121
	5.74	14.0936	59.5574
	5.781	14.2015	61.3266
	5.822	11.8863	57.5312
	5.863	11.6657	59.4053
	5.904	11.7793	60.0012
	5.945	12.5534	58.3744
	5.986	12.967	56.3163
	6.027	14.7499	55.1675
	6.068	14.6528	53.8242
	6.109	13.4396	48.3016
	6.15	13.7382	48.167
	6.191	12.9216	44.6394
	6.232	13.1957	41.6407
	6.273	12.6944	44.8056
	6.314	12.6405	41.0359
	6.355	13.5033	38.8015
	6.396	12.3353	41.0069
	6.437	12.3723	36.4111
	6.478	12.1249	34.0001
	6.519	11.6336	32.3764
	6.56	12.9525	31.093
	6.601	13.7991	31.3596
	6.642	13.4189	32.1128
	6.683	11.5891	30.9012
	6.724	10.6947	28.857
	6.765	12.3993	27.7216
	6.806	12.2523	26.6698
	6.847	12.6011	28.0171
	6.888	13.3318	29.5663
	6.929	13.5678	27.792
	6.97	15.0556	28
	7.011	16.7634	27.5765
	7.052	19.8183	27.1107
	7.093	20.9969	28.0899
	7.134	21.0521	29.0121
	7.175	20.9083	30.9255
	7.216	21.6308	32.8121
	7.257	22.4832	32.5025
	7.298	23.0083	31.2554
	7.339	22.7029	31.1422
	7.38	23.6078	31.8935
	7.421	23.4489	34.1467
	7.462	21.2052	34.3494
	7.503	20.5647	33.8511
	7.544	20.5853	34.3854
	7.585	22.4849	36.0529
	7.626	23.2626	36.9164
	7.667	23.537	37.3519
	7.708	25.763	36.6809
	7.749	28.5023	38.9191
	7.79	27.7103	41.6765
	7.831	27.8444	40.929
	7.872	26.2257	39.2065
	7.913	28.1109	41.2126
	7.954	25.3747	44.1704
	7.995	24.5899	41.941
	8.036	21.7591	43.1669
	8.077	22.5297	45.6156
	8.118	27.743	44.3837
	8.159	29.0628	44.0568
	8.2	30.8761	43.9195
	8.241	29.1135	45.0274
	8.282	30.1626	45.2138
	8.323	30.4652	44.6704
	8.364	31.6667	42
	8.405	34.9531	43.2174
	8.446	35.4123	44.3479
	8.487	38.7115	45.621
	8.528	39.3993	46.1412
	8.569	36.6229	48.6539
	8.61	36.1205	47.5792
	8.651	38.167	47.4085
	8.692	39.9376	43.7502
	8.733	36.3587	45.3793
	8.774	34.7296	49.9534
	8.815	34.1804	50.4289
	8.856	35.6355	48.9216
	8.897	36.2114	50.0553
	8.938	35.377	49.3809
	8.979	35.8384	48.2824
	9.02	37.788	45.4816
	9.061	36.3611	43.4537
	9.102	31.1238	44.1553
	9.143	29.7484	43.7045
	9.184	30.9917	38.4105
	9.225	27.1661	37.3212
	9.266	25.3897	35.1179
	9.307	24.2016	34.2924
	9.348	25.1861	32.7082
	9.389	23.8303	31.4609
	9.43	24.4229	33.7439
	9.471	21.4741	36.6561
	9.512	17.584	34.6325
	9.553	20.2111	32.6073
	9.594	19.0661	34.9587
	9.635	21.1105	36.6145
	9.676	20.3483	39.2951
	9.717	18.5254	38.1232
	9.758	18.8704	37.2963
	9.799	20.4579	33.3705
	9.84	21.2203	32.7562
	9.881	21.2463	31.1956
	9.922	22.0494	28.3926
	9.963	24.8383	26.4262
	10.004	27.6463	22.8977
	10.045	27.6835	22.3678
	10.086	29.3875	20.6951
	10.127	31.2268	19.4163
	10.168	34.788	18.2795
	10.209	33.2725	18.5659
	10.25	32.3581	19.9791
	10.291	31.6014	16.9645
	10.332	32.2503	16.5852
	10.373	32.4689	17.2338
	10.414	31.3285	16.3737
	10.455	29.75	16.1389
	10.496	26.3938	15.6459
	10.537	24.3852	14.3227
	10.578	22.9985	14.1976
	10.619	22.067	13.7784
	10.66	18.6674	12.2409
	10.701	16.912	14.1298
	10.742	18.9426	12.496
	10.783	17.3771	12.0066
	10.824	17.5775	13.2376
	10.865	15.1551	12.4174
	10.906	14.5819	12.2876
	10.947	16.1203	11.7198
	10.988	16.3288	11.4456
	11.029	15.3439	10.9553
	11.07	16.7017	11.4127
	11.111	18.1311	11.6377
	11.152	18.5926	11.5556

## Sheet: Fig2c
	Distance(pixels)	Calnexin	Proinsulin
	0	17.8519	1.7778
	0.041	21.3504	1.8699
	0.082	21.3263	2
	0.123	19.6489	1.8949
	0.164	16.3898	1.84
	0.205	18.0241	1.9476
	0.246	17.5996	1.8204
	0.287	18.3049	2.1775
	0.328	18.9038	2.917
	0.369	22.5302	2.1903
	0.41	23.0994	2.3766
	0.451	24.2425	2.5402
	0.492	22.5692	2.3069
	0.533	23.8229	2.6689
	0.574	23.7053	2.7558
	0.615	20.0147	3.0239
	0.656	18.6834	3.2505
	0.697	20.2099	3.5857
	0.738	17.288	3.3972
	0.779	20.0946	3.9888
	0.82	17.225	4.0831
	0.861	16.8789	4
	0.902	20.0866	4.7092
	0.943	23.5608	4.6986
	0.984	23.0848	4.5076
	1.025	23.8886	4.8383
	1.066	24.6979	5.0691
	1.107	23.5236	5.1
	1.148	21.6747	5.7015
	1.189	22.6745	5.7057
	1.23	20.5688	5.6857
	1.271	19.9521	6.0101
	1.312	17.5472	5.8177
	1.353	15.169	6.0188
	1.394	14.9511	6.9127
	1.435	15.406	7.5127
	1.476	14.2684	7.8831
	1.517	13.1082	8.1692
	1.558	12.1891	9.1463
	1.599	10.8501	9.2562
	1.64	10.8912	9.3989
	1.681	13.1048	10.3089
	1.722	12.895	10.4739
	1.763	16.2749	11.0949
	1.804	16.5594	11.1632
	1.845	18.3572	12.0611
	1.886	18.6549	12.814
	1.927	18.6248	13.9837
	1.968	19.4435	14.9607
	2.009	17.438	16.4323
	2.05	19.3584	19.4149
	2.091	18.5267	18.2469
	2.132	19.2829	20.6436
	2.173	18.3201	22.2292
	2.214	20.1913	20.7297
	2.255	19.6882	21.8626
	2.296	20.0759	22.5131
	2.337	19.0634	23.159
	2.378	21.3357	24.0948
	2.419	23.4085	24.246
	2.46	25.6138	24.3462
	2.501	24.2212	24.9229
	2.542	22.9121	23.7214
	2.583	27.7355	25.5048
	2.624	28.1859	24.0051
	2.665	25.419	24.9001
	2.706	26.6591	25.5739
	2.747	26.2941	25.5561
	2.788	27.5492	24.8802
	2.829	30.1001	24.4655
	2.87	27.317	25.5492
	2.911	25.3965	25.7193
	2.952	23.296	25.8181
	2.993	24.4659	25.3264
	3.034	22.7815	25.8
	3.075	24.0702	23.5808
	3.116	22.3934	25.0906
	3.157	23.3432	22.9118
	3.198	23.627	21.8954
	3.239	21.6023	23.0848
	3.28	23.0556	23.2424
	3.321	22.7324	23.2849
	3.362	19.8172	24.4334
	3.403	20.569	24.5204
	3.444	22.0349	25.349
	3.485	20.0887	21.8125
	3.526	21.9188	21.5917
	3.567	20.9402	23.9857
	3.608	22.0241	24.4355
	3.649	23.3456	22.4411
	3.69	22.2115	22.2238
	3.731	18.6546	22.6702
	3.772	20.0533	22.3573
	3.813	22.4771	21.4176
	3.854	20.9776	22.1421
	3.895	22.4708	21.7128
	3.936	20.5084	21.9053
	3.977	23.189	21.6572
	4.018	23.9277	20.2042
	4.059	21.4483	21.6513
	4.1	19.8273	21.9451
	4.141	20.1731	21.7826
	4.182	21.9095	21.3621
	4.223	22.6448	22.4249
	4.264	23.1434	24.267
	4.305	21.8924	23.3801
	4.346	21.8872	24.248
	4.387	22.0652	25.1658
	4.428	25.4934	24.5013
	4.469	21.9191	24.5251
	4.51	22.3248	24.9411
	4.551	22.9404	25.0256
	4.592	22.5211	25.453
	4.633	26.3666	25.5091
	4.674	24.2105	24.1477
	4.715	23.0003	24.3731
	4.756	25.2055	24.9877
	4.797	23.9523	24.644
	4.838	25.4936	24.8332
	4.879	24.6008	24.3722
	4.92	22.4437	24.8012
	4.961	24.0433	25.3413
	5.002	27.5381	25.0998
	5.043	25.7507	25.6255
	5.084	27.3812	24.8865
	5.125	25.4768	25.4638
	5.166	23.8051	24.3779
	5.207	24.49	23.7068
	5.248	24.2709	23.6984
	5.289	22.7627	23.0391
	5.33	24.129	22.8538
	5.371	20.2995	22.564
	5.412	21.151	21.2052
	5.453	18.2661	22.2042
	5.494	18.5779	21.387
	5.535	17.0901	19.7143
	5.576	19.2629	19.4591
	5.617	19.8194	19.7454
	5.658	20.3336	20.3813
	5.699	20.1014	20.6517
	5.74	22.2179	20.829
	5.781	25.2384	20.6057
	5.822	19.7571	22.2162
	5.863	22.0618	20.7438
	5.904	21.9458	20.0031
	5.945	25.7058	21.8219
	5.986	27.6816	22.0787
	6.027	28.2507	23.0618
	6.068	27.2005	23.6325
	6.109	25.4596	24.191
	6.15	28.2418	26.1155
	6.191	30.3933	26.7178
	6.232	27.6965	25.347
	6.273	28.6667	25
	6.314	29.0602	26.6981
	6.355	27.2545	26.8689
	6.396	26.9609	25.3918
	6.437	25.4822	26.4787
	6.478	27.987	27.2334
	6.519	28.9987	26.773
	6.56	27.8423	25.8334
	6.601	29.2478	26.9736
	6.642	31.9162	27.4429
	6.683	28.9946	27.2941
	6.724	27.3001	29.1801
	6.765	25.6598	27.3764
	6.806	25.1909	29.04
	6.847	26.7519	31.1375
	6.888	24.5705	30.7897
	6.929	24.2913	30.7476
	6.97	23.6356	31.6068
	7.011	22.4279	31.491
	7.052	24.6034	32.467
	7.093	25.1326	32.2834
	7.134	23.4459	30.5178
	7.175	22.1721	29.6474
	7.216	23.032	29.2739
	7.257	24.0627	28.1914
	7.298	24.0332	28.191
	7.339	23.2752	26.7899
	7.38	22.1888	26.273
	7.421	24.1978	26.7012
	7.462	24.9153	26.5429
	7.503	26.5357	26.1892
	7.544	27.8616	26.7859
	7.585	26.897	25.3929
	7.626	27.9874	25.4693
	7.667	28.3809	24.454
	7.708	27.4728	23.4154
	7.749	26.5657	22.6043
	7.79	24.8667	22.7137
	7.831	22.8886	23.056
	7.872	23.345	21.8254
	7.913	23.9495	21.7436
	7.954	22.6721	22.1331
	7.995	20.8871	20.9901
	8.036	22.7833	20.3558
	8.077	19.1901	20.5214
	8.118	17.8639	21.0411
	8.159	18.3687	19.6149
	8.2	16.8011	19.2715
	8.241	16.9823	18.4861
	8.282	17.5581	19.5572
	8.323	16.1227	19.899
	8.364	15.9177	20.3374
	8.405	17.0181	20.2193
	8.446	15.3272	19.2935
	8.487	14.5832	20.1069
	8.528	16.4567	20.8631
	8.569	14.7076	20.0915
	8.61	18.2284	20.1177
	8.651	15.4208	21.9003
	8.692	15.5618	22.367
	8.733	14.4014	21.2943
	8.774	14.8346	21.7157
	8.815	16.1473	21.6033
	8.856	16.7715	21.2262
	8.897	16.6747	21.9088
	8.938	18.0393	20.3199
	8.979	18.9701	21.6169
	9.02	18.6822	21.1696
	9.061	17.2327	20.7458
	9.102	19.2087	21.8692
	9.143	17.525	21.6699
	9.184	18.3427	21.7988
	9.225	18.3637	21.228
	9.266	18.0133	20.4887
	9.307	16.6974	19.4888
	9.348	16.624	20.3146
	9.389	17.8745	20.5351
	9.43	16.8218	20.4203
	9.471	16.1724	19.8022
	9.512	15.7425	21.4917
	9.553	16.3029	22.8582
	9.594	14.8689	21.3806
	9.635	14.3951	21.7103
	9.676	16.0872	21.959
	9.717	14.6148	21.8722
	9.758	12.5304	21.7467
	9.799	12.8401	21.574
	9.84	12.896	21.6464
	9.881	10.9349	21.5767
	9.922	9.4455	19.4319
	9.963	8.0565	19.3265
	10.004	9.0647	18.8414
	10.045	7.804	18.4826
	10.086	8.3479	18.1112
	10.127	6.974	18.1896
	10.168	5.9985	18.0957
	10.209	5.3627	17.403
	10.25	4.8448	16.6645
	10.291	5.2172	16.0999
	10.332	5.5613	15.446
	10.373	5.4962	16.0084
	10.414	5.175	14.9195
	10.455	1.9012	14.1276
	10.496	2.5056	14.0114
	10.537	1.5361	15.8212
	10.578	0.5157	15.343
	10.619	0.0391	14.3744
	10.66	0.3719	13.3429
	10.701	0.2791	12.4364
	10.742	0	11.2709
	10.783	0	9.3312
	10.824	0	8.1686
	10.865	0	7.462
	10.906	0	5.9121
	10.947	0	5.9176
	10.988	0	5.048
	11.029	0	4.4725
	11.07	0	4.2867
	11.111	0	3.754
	11.152	0	3.2099
	11.193	0	3.278
	11.234	0	3.8992
	11.275	0	2.3778
	11.316	0	2.8967
	11.357	0	2.4217
	11.398	0	2.919
	11.439	0	2.5033
	11.48	0	2.5155
	11.521	0	2.2244
	11.562	0	2
	11.603	0	2
	11.644	0	2.0984
	11.685	0	2.1307
	11.726	0	1.7229
	11.767	0	1.745
	11.808	0	1.7958
	11.849	0	1.9401
	11.89	0	1.7105
	11.931	0	1.6667
	11.972	0	1.6298
	12.013	0	1.6667
	12.054	0	1.6667
	12.095	0	1.6678
	12.136	0	1.4583
	12.177	0	1.5764
	12.218	0	1.6711
	12.259	0	1.6648
	12.3	0	1.6667
	12.341	0	1.6542
	12.382	0	1.5197
	12.423	0	1.6363
	12.464	0	1.6358
	12.505	0	1.4953
	12.546	0	1.5556

## Sheet: Fig2d
	calnexin/proinsulin colocalization
	WT	KO
	0.1577	0.42
	0.1629	0.2247
	-0.0156	0.4134
	0.1349	0.4923
	-0.0699	0.5361
	0.0727	0.381
	-0.0514	0.4919
	0.1391	0.4577
	-0.088	0.5051
	0.1578	0.461
	0.1294	0.3351
	-0.0087	0.2767
	0.2446	0.5097
	0.0306	0.3956
	0.2334	0.6029
	0.0485	0.4779
	-0.016	0.3145
	-0.0783	0.23
	0.1892	0.4366
	-0.1179	0.3669
	-0.0289	0.6683
	0.1956	0.4152
	0.0779	0.4838
	-0.1031	0.4578
	-0.1638	0.6289
	0.0039	0.3116
	0.1372	0.5744
	0.1233	0.5829
	-0.0728	0.6513
	0.1046	0.5306

[truncated: 48 more sheets: Fig2f, Fig2g, Fig2h, Fig2j, Fig2k, Fig2l, Fig3b, Fig3c, Fig3d, Fig4a, Fig4c, Fig4d, Fig4e, Fig4g, Fig4h, Fig4i, Fig5b, Fig5c, Fig5d, Fig5e …]
